# Supplementary material for: 5-HT3 Receptors on Mitochondria Influence Mitochondrial Function
Source: Int J Mol Sci. 2023 May 5;24(9):8301. doi: 10.3390/ijms24098301 (PMC10179570; doi:10.3390/ijms24098301)
Supplement: Supplementary file 1 [file ijms-24-08301-s001.zip]

Archive with 1 entries (1 files):
- ijms-2317745-supplementary.pdf
